# Supplementary material for: Q4ddPCR: a flexible, 4-target assay for high-resolution HIV reservoir profiling
Source: Nat Commun. 2026 Feb 20;17:2975. doi: 10.1038/s41467-026-69413-0 (PMC13035820; doi:10.1038/s41467-026-69413-0)
Supplement: Supplementary file 4 — Source Data [file 41467_2026_69413_MOESM4_ESM.xlsx]

## Sheet: Figure 2b
Figure 2b
TIME POINT	1	2	1	2	1	2	1	2	1	2	1	2	1	2	1	1	2	1	2	1	2	1	2	1	2
PID	5104	5104	9242	9242	9243	9243	9244	9244	9252	9252	9254	9254	9255	9255	5101	5106	5106	5111	5111	5114	5114	5115	5115	5203	5203
Q4PCR intact/E6 CD4	215.28	58.1597	9.63542	8.07292	3.47222	1.11607	2.60417	2.17014	8.52273	3.03819	27.3438	29.6875	6.51042	7.8125	5.21	7.29	2.98	2.48	4.98	6.13	3.06	0	0	20.83	39.06
4 targets positive/ E6 CD4	126	61	0	6	0	0	0	0	5		12	17	0	0	18	0	0	0	9	0	0	0	0	13	4
≥ 3 targets positive/ E6 CD4	176	87.5	80.25	50	17.5	17	0	0	13.75	17.75	46.25	49	57.25	63.75	71	0	0	23.5	47	13.25	19	0	0	20	20.25
≥ 2 targets positive/ E6 CD4	264.167	147	333.5	185.167	145.833	112	16	16.8333	40.5	72.5	111.333	130	184	256.5	184.167	0	0	60.1667	113.5	60.1667	94.6667	3.16667	2.16667	39.3333	41.3333
≥ 1 target positive/ E6 CD4	387	245.25	816	523.5	526	455	293.75	209.75	103.75	206	210.25	283.75	537.333	758.75	835.5	7	1	115.25	191.5	263.75	270.25	83.5	70	77.75	72.25

## Sheet: Figure 2c
Figure 2c
Q4 based Q4ddPCR
4-color	env-gag-Psi	env-Psi-pol	env-gag-pol	Psi-gag-pol	env-Psi	env-gag	env-pol	Psi-gag	Psi-pol	gag-pol
0.7174	0.3763	0.6963	0.5487	0.6177	0.3672	0.006026	0.459	0.2127	0.5716	0.4889	Spearman r
0.0004	0.102	0.0006	0.0122	0.0037	0.1112	0.9799	0.0418	0.368	0.0085	0.0287	Spearman p

## Sheet: Figure 2d
Figure 2d
PID	Timepoint	Assay applied	env	psi	gag	pol	env-Psi	env-gag	env-pol	Psi-gag	Psi-pol	gag-pol	env-gag-Psi	env-Psi-pol	env-gag-pol	Psi-gag-pol	4-colors
5101	1	Q4-based	2242	268	365	467	22	36	113	352	221	361	22	18	23	221	18
5104	1	Q4-based	512	421	268	347	189	212	263	316	304	301	163	126	175	240	126
5104	2	Q4-based	243	269	203	266	68	68	128	218	208	192	61	61	68	160	61
5106	1	Q4-based	14	0	4	3	0	0	0	0	0	0	0	0	0	0	0
5106	2	Q4-based	1	1	1	1	0	0	0	0	0	0	0	0	0	0	0
5111	1	Q4-based	177	39	126	119	11	94	93	35	16	112	11	0	67	16	0
5111	2	Q4-based	291	129	200	146	40	166	124	130	50	171	36	9	93	50	9
5114	1	Q4-based	438	28	437	152	0	133	142	15	0	71	0	0	53	0	0
5114	2	Q4-based	374	6	376	325	0	75	176	10	5	302	0	0	71	5	0
5115	1	Q4-based	122	190	9	13	19	0	0	0	0	0	0	0	0	0	0
5115	2	Q4-based	142	116	8	14	0	0	0	13	0	0	0	0	0	0	0
5203	1	Q4-based	93	65	57	74	19	41	62	25	43	58	4	19	39	19	4
5203	2	Q4-based	110	77	50	74	21	25	38	38	59	55	13	21	25	21	13
9242	1	Q4-based	499	1326	367	1072	310	48	388	22	1170	63	11	280	19	11	0
9242	2	Q4-based	808	638	70	578	191	6	355	23	497	39	6	165	6	23	6
9243	1	Q4-based	437	933	663	71	87	131	0	657	0	0	70	0	0	0	0
9243	2	Q4-based	431	659	676	54	74	124	0	467	0	7	68	0	0	0	0
9244	1	Q4-based	751	0	288	103	0	70	6	0	0	14	0	0	0	0	0
9244	2	Q4-based	499	0	303	30	0	98	3	0	0	0	0	0	0	0	0
9252	1	Q4-based	145	126	35	109	19	13	46	32	101	32	5	14	13	23	5
9252	2	Q4-based	283	199	105	237	23	0	85	79	189	59	0	18	0	53	0
9254	1	Q4-based	88	371	253	129	29	29	17	313	143	137	29	12	12	132	12
9254	2	Q4-based	229	332	438	136	42	51	26	359	136	166	33	17	26	120	17
9255	1	Q4-based	721	0	399	492	0	272	375	0	0	457	0	0	229	0	0
9255	2	Q4-based	1059	12	1169	795	0	356	397	0	0	786	0	0	255	0	0

## Sheet: Figure 3a
Figure 3a
Number of targets	1	2	3	4
Sensitivity (%)	82.3	67.3	55	45.5
Specificity (%)	41.8	69.7	86.6	95.3
Q4ddPCR counts/E6 CD4	315.923	126	55.1719	12.6923

## Sheet: Figure 3b
Figure 3b
PID		env	psi	gag	pol	env-Psi	env-gag	env-pol	Psi-gag	Psi-pol	gag-pol	env-gag-Psi	env-Psi-pol	env-gag-pol	Psi-gag-pol	4-colors
5104	Sensitivity (%)	100	99.4764	100	100	99.4764	100	100	99.4764	99.4764	100	99.4764	99.4764	100	99.4764	99.4764
5104	Specificity (%)	44.3038	8.86076	11.3924	20.2532	53.1646	49.3671	44.3038	18.9873	29.1139	31.6456	56.962	53.1646	49.3671	39.2405	56.962
5104	Q4ddPCR counts/E6 CD4	512	421	268	347	189	212	263	316	304	301	163	126	175	240	126
5111	Sensitivity (%)	100	86.6667	100	93.3333	86.6667	100	93.3333	86.6667	80	93.3333	86.6667	80	93.3333	80	80
5111	Specificity (%)	22.7626	73.1518	6.22568	16.3424	94.1634	27.6265	33.463	75.0973	79.9611	22.179	94.7471	95.3307	37.9377	81.5175	95.5253
5111	Q4ddPCR counts/E6 CD4	177	39	126	119	11	94	93	35	16	112	11	0	67	16	0
9244	Sensitivity (%)	100	0	100	0	0	100	0	0	0	0	0	0	0	0	0
9244	Specificity (%)	0.749064	100	57.3034	99.2509	100	58.0524	99.6255	100	100	99.6255	100	100	100	100	100
9244	Q4ddPCR counts/E6 CD4	751	0	288	103	0	70	6	0	0	14	0	0	0	0	0

## Sheet: Figure 4a - c
Figure 4 - c
			Q4-based	Q4-based	Q4-based	IPDA-based	IPDA-based	IPDA-based	IPDA-based
PID	IPDA intact proviruses/E6 CD4	IPDA total HIV DNA/E6 CD4	Q4ddPCR intact proviruses/E6 CD4	Q4ddPCR env-Psi positive proviruses/E6 CD4	Q4ddPCR total HIV DNA/E6 CD4	Q4ddPCR intact proviruses/E6 CD4	Q4ddPCR env-Psi positive proviruses/E6 CD4	Q4ddPCR total HIV DNA/E6 CD4
KOHIVI 4	27	147	6	10	219	11	11	229
KOHIVI 6	0	126	12	12	228	45	45	123
KOHIVI 15	119	1445	21	50	2283	27	83	1584
KOHIVI 73	96	1976	31	31	2615	104	205	2346
KOHIVI 75	70	423	16	16	541	17	17	415
KOHIVI 91	79	426	12	129	683	10	106	511
KOHIVI 94	0		5	0	156	0	0	81
KOHIVI 31	9	214	9	17	230	8	8	156
KOHIVI 72	178	3087	48	160	5806	11	59	4711
KOHIVI 76	65	2647	54	288	5948	NA	NA	NA
KOHIVI 78	0	48	5	0	151	4	4	90
KOHIVI 19	32	1017	6	6	1117	7	24	1227
KOHIVI 97	NA	NA	18	195	1846	14	NA	1589
KOHIVI 102	105	1844	66	87	2253	56	143	2201
KOHIVI 84	24	164	10	15	254	29	38	296
KOHIVI 54	6	80	0	0	84	0	0	46
KOHIVI 58	4	320	8	19	390	6	9	378
KOHIVI 41	72	264	40	44	423	12	38	307
KOHIVI 46	26	767	7	7	557	18	21	630
KOHIVI 1	115	1031	93	134	1259	62	114	1339
KOHIVI 3	36	1328	15	36	1322	25	55	1337
KOHIVI 33	7	115	4	9	272	4	4	186
KOHIVI 34	129	1616	55	82	1742	56	96	1969
KOHIVI 22	124	516	22	22	521	NA	NA	NA
KOHIVI 49	49	259	35	41	319	23	48	352
KOHIVI 30	20	1028	29	37	1068	7	22	952
KOHIVI 26	14	1279	13	13	1139	14	33	1139

## Sheet: Figure 4d, e
Figure 4d, e
		Q4-based	IPDA-based
PID	QVOA (IUPM)	Q4ddPCR intact proviruses/E6 CD4	Q4ddPCR intact proviruses/E6 CD4	IPDA intact proviruses/E6 CD4
CIRC0113	0.138723	2.33	1.66667	64.3333
CIRC0216	0.942782	13	7.5	22.5
CIRC0302	0.090742	5	6	36
CIRC0321	25.0339	82	85.8571	116
CURE005	0.047373	9	4.667	49.6667
CURE012	0.915	5.71	20.5	88.25
CURE013	4.5	136	217.667	516.333
CURE014	0.044851	6.85	39.3333	39.3333
OM5011	0.620048	10.5	13.6	25
OM5088	0.044851	9	17.1429	28.8571
OM5267	0.13938	6.5	12.5	43
OM5355	0.8485	62	92	NA
OM8182	0.32	10.333	27	30
OM8186	2.19067	360	188.5	252
OM8199	3.53126	55	22.5	37.5
OM8214	0.785182	16.75	19.5	43.75

## Sheet: Figure 5b
Figure 5b
	positive by (%)	positive by (%)
	Q4ddPCR	IPDA
Intact provirus	94	77
env	100	95.9596
Psi	97.9798	84.8485
gag	98.9899	0
pol	88.8889	0
numer of targets	number of samples detectable by intact target-combination
4	64
3	16
2	13
no intacts	6

## Sheet: Figure 5c
Figure 5c
Sample ID	4-color/E6 CD4	env-gag-Ψ/E6 CD4	env-Ψ-pol/E6 CD4	env-gag-pol/E6 CD4	env-Ψ/E6 CD4	env-gag/E6 CD4
1	79	96	88	103	106	121
2	93	247	104	126	287	330
3	0	2094	17	0	2145	2165
4	0	3826	0	0	3898	3972
5	0	393	0	0	469	477
6	0	452	0	0	973	577
7	0	50	0	0	67	152
8	386	425	386	489	441	544
9	113	129	113	155	129	171
10	47	47	47	88	75	88
11	238	251	238	251	264	264
12	355	408	355	560	408	718
13	99	99	99	244	99	244
14	478	491	478	996	505	1035
15	0	0	0	0	13	0
16	0	0	0	0	0	32
17	0	0	0	0	0	0
18	0	23	0	0	23	30
19	0	0	0	0	0	7
20	0	0	0	0	0	8
21	53	269	71	53	287	287
22	0	20	0	0	44	25
23	0	0	0	0	0	0
24	286	354	303	353	387	421
25	0	130	0	22	130	261
26	364	402	364	613	438	671
27	357	379	357	413	424	434
28	157	157	157	240	173	247
29	1057	1117	1076	1140	1136	1200
30	186	193	186	318	200	331
31	224	606	242	317	663	756
32	335	354	335	431	354	465
33	155	164	155	228	163	245
34	40	40	40	68	40	68
35	878	1343	911	1010	1442	1542
36	144	353	172	229	535	583
37	64	129	64	114	144	236
38	0	48	0	0	48	71
39	0	40	0	0	50	93
40	1002	1045	1002	1031	1073	1073
41	942	988	942	1011	988	1057
42	108	604	108	166	639	733
43	0	137	0	0	149	211
44	0	0	0	0	28	0
45	0	19	0	0	49	80
46	9722	10250	9803	9880	10575	10447
47	7	280	7	7	280	343
48	91	181	91	91	181	181
49	0	149	0	0	149	222
50	2167	2409	2167	2167	2409	2409
51	354	443	354	429	443	561
52	26	26	26	239	26	239
53	11	18	11	93	18	100
54	36	36	45	54	45	54
55	681	715	681	776	724	819
56	74	78	74	111	81	118
57	77	100	77	246	123	276
58	17	68	17	17	68	85
59	0	41	0	10	51	102
60	0	15	0	0	23	84
61	0	35	0	52	35	121
62	238	328	245	301	356	404
63	157	174	157	157	174	174
64	0	10	0	0	10	47
65	163	179	168	169	183	189
66	223	391	237	335	432	558
67	0	60	0	123	60	184
68	74	95	78	119	106	143
69	53	53	130	81	130	81
70	73	84	73	106	95	118
71	0	80	0	0	80	93
72	0	5	0	0	5	9
73	0	0	0	0	11	0
74	1826	1938	1839	2023	1975	2159
75	236	292	236	727	292	783
76	5419	5734	5525	5851	5911	6201
77	1347	1523	1377	1560	1657	1750
78	1620	1874	1620	2380	2077	2685
79	194	259	203	538	333	603
80	322	352	346	1001	405	1055
81	10	39	10	10	39	59
82	10	18	10	10	18	18
83	722	6809	722	777	6959	7289
84	15	226	15	29	248	297
85	8	315	8	8	346	330
86	6	57	6	6	69	75
87	0	97	0	0	141	108
88	63	140	63	91	147	174
89	0	0	0	0	0	0
90	0	0	0	0	0	0
91	185	205	185	192	232	225
92	160	166	160	184	166	190
93	45	45	45	45	45	68
94	0	0	31	0	63	0
95	15	35	15	22	42	50
96	0	0	0	18	0	18
97	0	0	0	0	0	0
98	0	0	0	0	0	0
99	93	93	93	93	179	93

## Sheet: Figure 5d
Figure 5d
Sample ID	Q4ddPCR/E6 CD4	IPDA/E6 CD4
1	79	106
2	93	287
3	2094	2145
4	3826	3898
5	393	469
6	452	973
7	50	67
8	386	441
9	113	129
10	47	75
11	238	264
12	355	408
13	99	99
14	478	505
15	13	13
16	32	NA
17	0	0
18	23	NA
19	7	NA
20	8	NA
21	53	287
22	20	44
23	0	0
24	286	387
25	130	130
26	364	438
27	357	424
28	157	173
29	1057	1136
30	186	200
31	224	663
32	335	NA
33	155	NA
34	40	NA
35	878	1442
36	144	535
37	64	144
38	48	48
39	40	50
40	1002	1073
41	942	988
42	108	639
43	137	149
44	28	28
45	19	49
46	9722	10575
47	7	280
48	91	181
49	149	149
50	2167	2409
51	354	443
52	26	26
53	11	18
54	36	45
55	681	724
56	74	81
57	77	123
58	17	68
59	41	51
60	15	23
61	35	35
62	238	356
63	157	174
64	10	10
65	163	NA
66	223	NA
67	60	NA
68	74	NA
69	53	NA
70	73	NA
71	80	80
72	5	5
73	11	11
74	1826	1975
75	236	292
76	5419	5911
77	1347	1657
78	1620	2077
79	194	333
80	322	405
81	10	39
82	10	18
83	722	NA
84	15	NA
85	8	346
86	6	69
87	97	141
88	63	147
89	0	0
90	0	0
91	185	232
92	160	166
93	45	45
94	31	NA
95	15	42
96	18	NA
97	0	0
98	0	0
99	93	179
NA amplification failures of IPDA env and/or Psi

[truncated: 12 more sheets: Figure 5e, Figure 5f, Supp. Figure 2, Supp. Figure 3a, Supp. Figure 3b, Supp. Figure 4c, Supp. Figure 5a, Ext Data Figure 5b, Supp. Figure 5c, Supp. Figure 5d, Supp. Figure 6, Supp. Table 2]
